# Supplementary material for: Molecular cytogenetic characterization of repetitive sequences comprising centromeric heterochromatin in three Anseriformes species
Source: PLoS One. 2019 Mar 26;14(3):e0214028. doi: 10.1371/journal.pone.0214028 (PMC6435179; doi:10.1371/journal.pone.0214028)
Supplement: S1 Table — (XLSX) [file pone.0214028.s004.xlsx]

## Sheet: Sheet1
S1 Table. Nuclueotide sequences exhibiting homologies with three repetitive sequence families, APL-HaeIII, AFA-HinfI-L, and AFA-HinfI-Sa, except for the CNM family sequence
Repetitive sequence family	Accession No. of homologous sequence	Name of homologous sequence	Length of homologous region (bp)	Nucleotide position of repetitive sequence (bp)		Nucleotide position of homologous sequence (bp)		Identify (%)	E-value
				Start	End	Start	End
APL-HaeIII	AY679126.1	Mergus merganser microsatellite MM11 sequence	128	6	133	128	1	89.062	3.72e-38
APL-HaeIII	X61410.1	Aix sponsa (clone pAS1) RBMII DNA with inverted repeat	159	1	159	2	160	88.05	6.3e-48
APL-HaeIII	X61414.1	Aix sponsa (clone pAS6) RBMII DNA with inverted repeat	159	1	159	16	172	88.05	9.35e-46
APL-HaeIII	X61424.1	Anas platyrhynchos (clone pAP1) RBMII DNA with inverted repeat	167	9	175	22	187	88.024	4.24e-50
APL-HaeIII	X61425.1	Anas platyrhynchos (clone pAP3) RBMII DNA with inverted repeat	149	9	157	19	167	87.919	3.97e-44
APL-HaeIII	AB604922.1	Anas platyrhynchos DNA, similar to RBMII sequence, clone: 35	184	1	184	193	376	87.5	4.53e-56
APL-HaeIII	X61427.1	Anas platyrhynchos (clone pAP6) RBMII DNA with inverted repeat	175	1	175	16	189	87.429	9.98e-52
APL-HaeIII	AB604924.1	Anas platyrhynchos DNA, similar to RBMII sequence, clone: 115	180	5	184	7	186	87.222	6.72e-54
APL-HaeIII	X61426.1	Anas platyrhynchos (clone pAP5) RBMII DNA with inverted repeat	156	4	159	2	156	87.179	3.97e-44
APL-HaeIII	X61408.1	Sarkidiornis melanotos (clone pSM7) RBMII DNA with inverted repeat	140	4	143	18	157	87.143	3.05e-39
APL-HaeIII	AB604925.1	Anas platyrhynchos DNA, similar to RBMII sequence, clone: 120	185	1	185	193	377	87.027	1.58e-55
APL-HaeIII	AY679118.1	Mergus merganser microsatellite MM01 sequence	155	5	159	189	343	86.452	4.84e-43
APL-HaeIII	X61413.1	Aix sponsa (clone pAS5) RBMII DNA with inverted repeat	140	4	143	17	155	86.429	1.58e-36
APL-HaeIII	AB604925.1	Anas platyrhynchos DNA, similar to RBMII sequence, clone: 120	185	1	185	573	756	85.946	9.98e-52
APL-HaeIII	X61411.1	Aix sponsa (clone pAS2) RBMII DNA with inverted repeat	135	8	142	21	155	85.926	6.73e-35
APL-HaeIII	AB604925.1	Anas platyrhynchos DNA, similar to RBMII sequence, clone: 120	190	1	190	4	192	85.789	8.19e-53
APL-HaeIII	X61423.1	Mergus merganser (clone pMM67) RBMII DNA with inverted repeat	154	6	159	21	174	85.714	2.06e-41
APL-HaeIII	X61422.1	Mergus merganser (clone pMM65) RBMII DNA with inverted repeat	159	1	159	16	174	85.535	1.69e-42
APL-HaeIII	AB604925.1	Anas platyrhynchos DNA, similar to RBMII sequence, clone: 120	185	1	185	383	567	85.405	3.48e-51
APL-HaeIII	X61417.1	Mergus merganser (clone pMM1) RBMII DNA with inverted repeat	156	4	159	17	172	85.256	7.18e-41
APL-HaeIII	X61416.1	Aix sponsa (clone pAS9) RBMII DNA with inverted repeat	155	5	159	19	173	85.161	2.51e-40
APL-HaeIII	X61412.1	Aix sponsa (clone pAS3) RBMII DNA with inverted repeat	153	7	159	19	171	84.967	3.05e-39
APL-HaeIII	X61409.1	Sarkidiornis melanotos (clone pSM8) RBMII DNA with inverted repeat	176	1	174	16	188	84.659	3.26e-45
APL-HaeIII	X61407.1	Sarkidiornis melanotos (clone pSM6) RBMII DNA with inverted repeat	174	1	174	16	189	84.483	3.26e-45
APL-HaeIII	X61428.1	Anas platyrhynchos (clone pAP8) RBMII DNA with inverted repeat	166	9	174	22	186	84.337	2.06e-41
APL-HaeIII	X61429.1	Anas platyrhynchos (clone pAP10) RBMII DNA with inverted repeat	166	9	174	21	185	84.337	2.06e-41
APL-HaeIII	X61405.1	Sarkidiornis melanotos (clone pSM4) RBMII DNA with inverted repeat	174	1	174	16	188	83.908	4.84e-43
APL-HaeIII	AY679124.1	Mergus merganser microsatellite MM07 sequence	155	5	159	225	71	83.871	1.3e-37
APL-HaeIII	X61403.1	Bucephala islandica (clone pBI9) RBMII DNA with inverted repeat	155	5	159	20	174	83.871	1.3e-37
APL-HaeIII	X61420.1	Mergus merganser (clone pMM33) RBMII DNA with inverted repeat	155	5	159	20	174	83.871	1.3e-37
APL-HaeIII	X61419.1	Mergus merganser (clone pMM10) RBMII DNA with inverted repeat	160	1	159	16	174	83.75	4.53e-37
APL-HaeIII	X61402.1	Bucephala islandica (clone pBI6) RBMII DNA with inverted repeat	155	5	159	20	174	83.226	1.58e-36
APL-HaeIII	X61415.1	Aix sponsa (clone pAS7) RBMII DNA with inverted repeat	159	1	159	16	173	83.019	5.52e-36
APL-HaeIII	X61406.1	Sarkidiornis melanotos (clone pSM5) RBMII DNA with inverted repeat	174	1	174	16	189	82.759	2.06e-41
APL-HaeIII	XM_021278448.1	PREDICTED: Anas platyrhynchos NACHT and WD repeat domain containing 1 (NWD1), mRNA	115	36	150	3514	3400	82.609	5.9e-23
APL-HaeIII	X61401.1	Bucephala islandica (clone pBI2) RBMII DNA with inverted repeat	155	5	159	20	174	82.581	6.73e-35
APL-HaeIII	X61418.1	Mergus merganser (clone pMM3) RBMII DNA with inverted repeat	155	5	159	20	172	82.581	2.35e-34
APL-HaeIII	X61404.1	Sarkidiornis melanotos (clone p5M3) RBMII DNA with inverted repeat	174	1	174	16	187	82.184	3.72e-38
APL-HaeIII	XR_001203285.1	PREDICTED: Anser cygnoides domesticus uncharacterized LOC106029596 (LOC106029596), transcript variant X2, ncRNA	101	32	132	966	866	81.188	1.93e-16
APL-HaeIII	AB604922.1	Anas platyrhynchos DNA, similar to RBMII sequence, clone: 35	190	1	190	3	192	81.053	5.9e-42
APL-HaeIII	XM_021278448.1	PREDICTED: Anas platyrhynchos NACHT and WD repeat domain containing 1 (NWD1), mRNA	131	27	157	3338	3208	80.153	1.69e-23
APL-HaeIII	XR_001203285.1	PREDICTED: Anser cygnoides domesticus uncharacterized LOC106029596 (LOC106029596), transcript variant X2, ncRNA	136	32	167	1346	1211	80.147	1.39e-24
APL-HaeIII	XR_001203285.1	PREDICTED: Anser cygnoides domesticus uncharacterized LOC106029596 (LOC106029596), transcript variant X2, ncRNA	128	32	159	1536	1409	79.688	7.19e-22
APL-HaeIII	XR_001203285.1	PREDICTED: Anser cygnoides domesticus uncharacterized LOC106029596 (LOC106029596), transcript variant X2, ncRNA	128	32	159	1726	1599	79.688	7.19e-22
APL-HaeIII	AB604923.1	Anas platyrhynchos DNA, similar to RBMII sequence, clone: 76	186	1	186	3	188	79.032	1.93e-35
APL-HaeIII	XR_001203285.1	PREDICTED: Anser cygnoides domesticus uncharacterized LOC106029596 (LOC106029596), transcript variant X2, ncRNA	128	32	159	1156	1029	78.906	3.06e-20
APL-HaeIII	XR_001213081.1	PREDICTED: Anser cygnoides domesticus uncharacterized LOC106046106 (LOC106046106), transcript variant X1, ncRNA	98	38	135	769	672	78.571	4.25e-12
APL-HaeIII	XR_001213082.1	PREDICTED: Anser cygnoides domesticus uncharacterized LOC106046106 (LOC106046106), transcript variant X2, ncRNA	98	38	135	596	499	78.571	4.25e-12
APL-HaeIII	XR_001192499.2	PREDICTED: Anas platyrhynchos uncharacterized LOC106018417 (LOC106018417), transcript variant X1, ncRNA	116	27	142	679	794	77.586	2.35e-15
APL-HaeIII	XR_002404050.1	PREDICTED: Anas platyrhynchos uncharacterized LOC106018417 (LOC106018417), transcript variant X2, ncRNA	116	27	142	684	799	77.586	2.35e-15
APL-HaeIII	XM_013189151.1	PREDICTED: Anser cygnoides domesticus ovochymase 2 (OVCH2), transcript variant X1, mRNA	147	13	159	5969	5827	74.83	5.53e-17
APL-HaeIII	XM_013189152.1	PREDICTED: Anser cygnoides domesticus ovochymase 2 (OVCH2), transcript variant X2, mRNA	147	13	159	5945	5803	74.83	5.53e-17
APL-HaeIII	XM_013189153.1	PREDICTED: Anser cygnoides domesticus ovochymase 2 (OVCH2), transcript variant X3, mRNA	147	13	159	7221	7079	74.83	5.53e-17
APL-HaeIII	XM_013189154.1	PREDICTED: Anser cygnoides domesticus ovochymase 2 (OVCH2), transcript variant X4, mRNA	147	13	159	7330	7188	74.83	5.53e-17
APL-HaeIII	XM_013189155.1	PREDICTED: Anser cygnoides domesticus ovochymase 2 (OVCH2), transcript variant X5, mRNA	147	13	159	6281	6139	74.83	5.53e-17
AFA-HinfI-L	XR_001203285.1	PREDICTED: Anser cygnoides domesticus uncharacterized LOC106029596 (LOC106029596), transcript variant X2, ncRNA	192	1	192	1070	1261	96.875	2.19e-85
AFA-HinfI-L	XR_001203285.1	PREDICTED: Anser cygnoides domesticus uncharacterized LOC106029596 (LOC106029596), transcript variant X2, ncRNA	192	1	192	880	1071	96.354	9.33e-84
AFA-HinfI-L	XR_001203285.1	PREDICTED: Anser cygnoides domesticus uncharacterized LOC106029596 (LOC106029596), transcript variant X2, ncRNA	192	1	192	1260	1451	96.354	9.33e-84
AFA-HinfI-L	XR_001203285.1	PREDICTED: Anser cygnoides domesticus uncharacterized LOC106029596 (LOC106029596), transcript variant X2, ncRNA	172	1	172	1640	1811	95.93	6.72e-73
AFA-HinfI-L	XR_001203285.1	PREDICTED: Anser cygnoides domesticus uncharacterized LOC106029596 (LOC106029596), transcript variant X2, ncRNA	192	1	192	1450	1641	95.833	1.14e-82
AFA-HinfI-L	X61420.1	Mergus merganser (clone pMM33) RBMII DNA with inverted repeat	80	15	94	119	40	85	8.2e-15
AFA-HinfI-L	XR_001192499.2	PREDICTED: Anas platyrhynchos uncharacterized LOC106018417 (LOC106018417), transcript variant X1, ncRNA	86	13	98	758	673	84.884	1.93e-16
AFA-HinfI-L	XR_002404050.1	PREDICTED: Anas platyrhynchos uncharacterized LOC106018417 (LOC106018417), transcript variant X2, ncRNA	86	13	98	763	678	84.884	1.93e-16
AFA-HinfI-L	X61414.1	Aix sponsa (clone pAS6) RBMII DNA with inverted repeat	97	2	98	130	35	83.505	1.58e-17
AFA-HinfI-L	AY679126.1	Mergus merganser microsatellite MM11 sequence	95	4	98	19	113	83.158	1.58e-17
AFA-HinfI-L	X61422.1	Mergus merganser (clone pMM65) RBMII DNA with inverted repeat	92	2	93	132	41	82.609	6.73e-16
AFA-HinfI-L	XR_001214543.1	PREDICTED: Anser cygnoides domesticus uncharacterized LOC106049725 (LOC106049725), transcript variant X1, ncRNA	90	1	87	1241	1152	82.222	2.86e-14
AFA-HinfI-L	XR_001214544.1	PREDICTED: Anser cygnoides domesticus uncharacterized LOC106049725 (LOC106049725), transcript variant X2, ncRNA	90	1	87	816	727	82.222	2.86e-14
AFA-HinfI-L	XR_001213081.1	PREDICTED: Anser cygnoides domesticus uncharacterized LOC106046106 (LOC106046106), transcript variant X1, ncRNA	122	1	120	689	810	81.967	5.9e-23
AFA-HinfI-L	XR_001213082.1	PREDICTED: Anser cygnoides domesticus uncharacterized LOC106046106 (LOC106046106), transcript variant X2, ncRNA	122	1	120	516	637	81.967	5.9e-23
AFA-HinfI-L	X61407.1	Sarkidiornis melanotos (clone pSM6) RBMII DNA with inverted repeat	98	2	99	132	35	81.633	1.93e-16
AFA-HinfI-L	X61427.1	Anas platyrhynchos (clone pAP6) RBMII DNA with inverted repeat	92	2	93	131	40	81.522	2.86e-14
AFA-HinfI-L	X61418.1	Mergus merganser (clone pMM3) RBMII DNA with inverted repeat	97	2	98	132	36	81.443	6.73e-16
AFA-HinfI-L	X61424.1	Anas platyrhynchos (clone pAP1) RBMII DNA with inverted repeat	97	2	98	130	34	81.443	6.73e-16
AFA-HinfI-L	AB604925.1	Anas platyrhynchos DNA, similar to RBMII sequence, clone: 120	86	2	87	499	414	81.395	1.22e-12
AFA-HinfI-L	X61426.1	Anas platyrhynchos (clone pAP5) RBMII DNA with inverted repeat	86	2	87	114	30	81.395	1.48e-11
AFA-HinfI-L	X61425.1	Anas platyrhynchos (clone pAP3) RBMII DNA with inverted repeat	92	2	93	127	36	80.435	3.49e-13
AFA-HinfI-L	AY679124.1	Mergus merganser microsatellite MM07 sequence	97	2	98	113	209	80.412	2.86e-14
AFA-HinfI-L	X61408.1	Sarkidiornis melanotos (clone pSM7) RBMII DNA with inverted repeat	97	2	98	131	35	80.412	2.86e-14
AFA-HinfI-L	X61413.1	Aix sponsa (clone pAS5) RBMII DNA with inverted repeat	97	2	98	129	33	80.412	2.86e-14
AFA-HinfI-L	XM_021278448.1	PREDICTED: Anas platyrhynchos NACHT and WD repeat domain containing 1 (NWD1), mRNA	81	1	81	3432	3512	80.247	6.31e-10
AFA-HinfI-L	X61415.1	Aix sponsa (clone pAS7) RBMII DNA with inverted repeat	86	2	86	131	47	80.233	7.68e-09
AFA-HinfI-L	XR_001209372.1	PREDICTED: Anser cygnoides domesticus uncharacterized LOC106039573 (LOC106039573), ncRNA	100	1	97	1091	992	80	2.86e-14
AFA-HinfI-L	AY679118.1	Mergus merganser microsatellite MM01 sequence	117	2	118	301	185	79.487	3.72e-19
AFA-HinfI-L	X61409.1	Sarkidiornis melanotos (clone pSM8) RBMII DNA with inverted repeat	97	2	98	132	36	79.381	3.49e-13
AFA-HinfI-L	X61410.1	Aix sponsa (clone pAS1) RBMII DNA with inverted repeat	97	2	98	118	22	79.381	3.49e-13
AFA-HinfI-L	X61423.1	Mergus merganser (clone pMM67) RBMII DNA with inverted repeat	97	2	98	132	36	79.381	3.49e-13
AFA-HinfI-L	X61428.1	Anas platyrhynchos (clone pAP8) RBMII DNA with inverted repeat	92	2	93	130	39	79.348	1.48e-11
AFA-HinfI-L	X61429.1	Anas platyrhynchos (clone pAP10) RBMII DNA with inverted repeat	92	2	93	129	38	79.348	1.48e-11
AFA-HinfI-L	XR_001196096.2	PREDICTED: Anas platyrhynchos uncharacterized LOC106020532 (LOC106020532), ncRNA	139	47	184	198	336	79.137	4.85e-24
AFA-HinfI-L	AB604922.1	Anas platyrhynchos DNA, similar to RBMII sequence, clone: 35	97	2	98	309	213	78.351	1.48e-11
AFA-HinfI-L	X61416.1	Aix sponsa (clone pAS9) RBMII DNA with inverted repeat	97	2	98	131	35	78.351	1.48e-11
AFA-HinfI-L	XM_013189151.1	PREDICTED: Anser cygnoides domesticus ovochymase 2 (OVCH2), transcript variant X1, mRNA	156	1	155	4641	4796	78.205	1.14e-25
AFA-HinfI-L	XM_013189152.1	PREDICTED: Anser cygnoides domesticus ovochymase 2 (OVCH2), transcript variant X2, mRNA	156	1	155	4617	4772	78.205	1.14e-25
AFA-HinfI-L	XM_013189153.1	PREDICTED: Anser cygnoides domesticus ovochymase 2 (OVCH2), transcript variant X3, mRNA	156	1	155	5893	6048	78.205	1.14e-25
AFA-HinfI-L	XM_013189154.1	PREDICTED: Anser cygnoides domesticus ovochymase 2 (OVCH2), transcript variant X4, mRNA	156	1	155	6002	6157	78.205	1.14e-25
AFA-HinfI-L	XM_013189155.1	PREDICTED: Anser cygnoides domesticus ovochymase 2 (OVCH2), transcript variant X5, mRNA	156	1	155	4953	5108	78.205	1.14e-25
AFA-HinfI-L	XM_013189151.1	PREDICTED: Anser cygnoides domesticus ovochymase 2 (OVCH2), transcript variant X1, mRNA	192	1	192	5678	5869	78.125	5.52e-36
AFA-HinfI-L	XM_013189152.1	PREDICTED: Anser cygnoides domesticus ovochymase 2 (OVCH2), transcript variant X2, mRNA	192	1	192	5654	5845	78.125	5.52e-36
AFA-HinfI-L	XM_013189153.1	PREDICTED: Anser cygnoides domesticus ovochymase 2 (OVCH2), transcript variant X3, mRNA	192	1	192	6930	7121	78.125	5.52e-36
AFA-HinfI-L	XM_013189154.1	PREDICTED: Anser cygnoides domesticus ovochymase 2 (OVCH2), transcript variant X4, mRNA	192	1	192	7039	7230	78.125	5.52e-36
AFA-HinfI-L	XM_013189155.1	PREDICTED: Anser cygnoides domesticus ovochymase 2 (OVCH2), transcript variant X5, mRNA	192	1	192	5990	6181	78.125	5.52e-36
AFA-HinfI-L	XR_002402529.1	PREDICTED: Anas platyrhynchos uncharacterized LOC106017324 (LOC106017324), transcript variant X1, ncRNA	82	1	82	1474	1393	78.049	9.36e-08
AFA-HinfI-L	AB604925.1	Anas platyrhynchos DNA, similar to RBMII sequence, clone: 120	86	2	87	309	224	77.907	2.68e-08
AFA-HinfI-L	AB604925.1	Anas platyrhynchos DNA, similar to RBMII sequence, clone: 120	117	2	118	120	4	77.778	1.93e-16
AFA-HinfI-L	AB604922.1	Anas platyrhynchos DNA, similar to RBMII sequence, clone: 35	97	2	98	119	23	77.32	1.81e-10
AFA-HinfI-L	XM_013189151.1	PREDICTED: Anser cygnoides domesticus ovochymase 2 (OVCH2), transcript variant X1, mRNA	193	1	192	6045	6237	77.202	9.99e-33
AFA-HinfI-L	XM_013189152.1	PREDICTED: Anser cygnoides domesticus ovochymase 2 (OVCH2), transcript variant X2, mRNA	193	1	192	6021	6213	77.202	9.99e-33
AFA-HinfI-L	XM_013189153.1	PREDICTED: Anser cygnoides domesticus ovochymase 2 (OVCH2), transcript variant X3, mRNA	193	1	192	7297	7489	77.202	9.99e-33
AFA-HinfI-L	XM_013189154.1	PREDICTED: Anser cygnoides domesticus ovochymase 2 (OVCH2), transcript variant X4, mRNA	193	1	192	7406	7598	77.202	9.99e-33
AFA-HinfI-L	XM_013189155.1	PREDICTED: Anser cygnoides domesticus ovochymase 2 (OVCH2), transcript variant X5, mRNA	193	1	192	6357	6549	77.202	9.99e-33
AFA-HinfI-L	AB604923.1	Anas platyrhynchos DNA, similar to RBMII sequence, clone: 76	92	2	93	119	28	77.174	7.68e-09
AFA-HinfI-L	XM_013189151.1	PREDICTED: Anser cygnoides domesticus ovochymase 2 (OVCH2), transcript variant X1, mRNA	193	1	192	5868	6046	76.166	1.81e-29
AFA-HinfI-L	XM_013189152.1	PREDICTED: Anser cygnoides domesticus ovochymase 2 (OVCH2), transcript variant X2, mRNA	193	1	192	5844	6022	76.166	1.81e-29
AFA-HinfI-L	XM_013189153.1	PREDICTED: Anser cygnoides domesticus ovochymase 2 (OVCH2), transcript variant X3, mRNA	193	1	192	7120	7298	76.166	1.81e-29
AFA-HinfI-L	XM_013189154.1	PREDICTED: Anser cygnoides domesticus ovochymase 2 (OVCH2), transcript variant X4, mRNA	193	1	192	7229	7407	76.166	1.81e-29
AFA-HinfI-L	XM_013189155.1	PREDICTED: Anser cygnoides domesticus ovochymase 2 (OVCH2), transcript variant X5, mRNA	193	1	192	6180	6358	76.166	1.81e-29
AFA-HinfI-L	AB604924.1	Anas platyrhynchos DNA, similar to RBMII sequence, clone: 115	117	2	118	119	3	76.068	1e-13
AFA-HinfI-L	X61419.1	Mergus merganser (clone pMM10) RBMII DNA with inverted repeat	117	2	118	132	16	76.068	1e-13
AFA-HinfI-L	XM_021278448.1	PREDICTED: Anas platyrhynchos NACHT and WD repeat domain containing 1 (NWD1), mRNA	192	1	192	3247	3433	76.042	6.3e-29
AFA-HinfI-S	KT698190.1	Anser fabalis microsatellite Afa22 sequence	84	18	101	10	93	96.429	5.17e-30
AFA-HinfI-S	KT698190.1	Anser fabalis microsatellite Afa22 sequence	83	18	100	53	135	91.566	4.85e-24
AFA-HinfI-S	KT698190.1	Anser fabalis microsatellite Afa22 sequence	84	18	101	96	179	90.476	1.69e-23
aThere are no nucleotide sequence homolgies to CCY-ApaI except for the CNM family sequences
